# Supplementary material for: Impact of a Discontinuous Training Program on Sedentary Behavior in Italian Type 2 Diabetes Older Patients: The Results of the TRIPL-A Randomized Controlled Trial
Source: Healthcare (Basel). 2024 Apr 17;12(8):848. doi: 10.3390/healthcare12080848 (PMC11049806; doi:10.3390/healthcare12080848)
Supplement: Supplementary file 1 [file healthcare-12-00848-s001.zip]

Archive with 1 entries (1 files):
- healthcare-2957285-supplementary.pdf
